# Supplementary material for: Preparation of Hybrid Magnetic Nanoparticles for Sensitive and Rapid Detection of Phorate Residue in Celery Using SERS Immunochromatography Assay
Source: Nanomaterials (Basel). 2024 Jun 18;14(12):1046. doi: 10.3390/nano14121046 (PMC11206780; doi:10.3390/nano14121046)
Supplement: Supplementary file 1 [file nanomaterials-14-01046-s001.zip]

Archive with 1 entries (1 files):
- nanomaterials-3051022-supplementary.pdf
